# Supplementary material for: Testicular and Haematological Cancer Induce Very High Levels of Sperm Oxidative Stress
Source: Antioxidants (Basel). 2023 May 24;12(6):1145. doi: 10.3390/antiox12061145 (PMC10294921; doi:10.3390/antiox12061145)
Supplement: Supplementary file 1 [file antioxidants-12-01145-s001.zip]

Archive with 1 entries (1 files):
- antioxidants-2398458-supplementary.pptx
